# Supplementary material for: PTSD and Audio Vestibular Symptoms: A Two-Way Street Driven by the Amygdala? A Speculative Hypothesis
Source: Brain Sci. 2026 Feb 28;16(3):282. doi: 10.3390/brainsci16030282 (PMC13023800; doi:10.3390/brainsci16030282)
Supplement: Supplementary file 1 [file brainsci-16-00282-s001.zip]

Archive with 1 entries (1 files):
- brainsci-4157639-supplementary.pdf
